# Supplementary material for: Sex modifies the association between the CLOCK variant rs1801260 and BMI in school-age children
Source: PLoS One. 2020 Aug 12;15(8):e0236991. doi: 10.1371/journal.pone.0236991 (PMC7423126; doi:10.1371/journal.pone.0236991)
Supplement: S1 Data — (XLS) [file pone.0236991.s001.xls]

## Sheet: Sheet1
ID	rs1801260	School	Age_months at the baseline	Treatment	BMI_Z score at baseline	BMI_Z score at the follow up	Sex	Screentime at the baseline	Race	Family ID	Screentime at the follow up
110112	AA	1	118	Control	-0.62	-1.01	female	0	White	110112	1
110208	AG	1	115	Control	1.03	1.23	male	2	White	110208	9
120304	GG	2	115	Control	-0.01	-1.94	male	4	White	120304	7
120418	AA	2	117	Control	1.28	1.5	male	3	White	120418	2
120502	AA	2	111	Control	0.52	0.45	male	1	White	120502	2
120609	AG	2	117	Control	-1.04	-1.21	male	1	White	120609	2
120610	GG	2	112	Control	0.91	1.12	male	3	White	120610	6
141220	AG	4	110	Control	-0.47	-0.22	female	3	White	141220	3
151607	AG	5	119	Control	0.99	1.39	male	2	White	151607	2
151623	AA	5	126	Control	0.55		female	2	White	151623	3
151703	AG	5	119	Control	2.02	1.7	female	3	White	151703	4
161819	AG	6	120	Control	1.38	1.32	female	1	White	161819	2
172011	AG	7	119	Control	0.48	0.64	female	3	White	172011	2
172108	AA	7	114	Control	-0.42		female	0	White	172108	1
172114	AA	7	117	Control	1.42	1.54	male	4	Asian AI Black PI Mixed Hispanic	172114	6
172122	AG	7	118	Control	0.41	0.51	male	3	White	172122	8
172127	AG	7	119	Control	0.19	0.09	female	3	White	172127	3
210203	AA	1	119	FFF	-2.01	-2.18	female	1	White	210203	2
210206	AA	1	124	FFF	-1.59	0.16	male	10+	White	210206	8
210217	GG	1	115	FFF	-0.07	0.27	male	2	White	210217	3
210219	AA	1	118	FFF	-0.35	-0.52	female	2	White	210219	3
212502	AA	1	113	FFF	0.68	-1.16	male	2	Asian AI Black PI Mixed Hispanic	212502	5
212504	AG	1	115	FFF	-0.22	-0.21	male	1	White	212504	4
212508	GG	1	100	FFF	0.87		female	2	Asian AI Black PI Mixed Hispanic	212508	3
220306	AA	2	118	FFF	0.65	0.65	male	2	White	220306	3
220523	AA	2	117	FFF	-0.14	-0.71	male	2	White	220523	3
220526	AA	2	111	FFF	0.11	0.12	female	1	White	220526	2
220620	AA	2	118	FFF	0.75		male	2	White	220620	3
220621	AG	2	110	FFF	0.02	-0.42	male	0	Asian AI Black PI Mixed Hispanic	220621	1
222608	AG	2	116	FFF	0.05	0.19	female	0	White	222608	2
222611	AG	2	109	FFF	0.08	0.08	male	3	Asian AI Black PI Mixed Hispanic	222611	11
222623	AA	2	111	FFF	0.2	-0.19	female	0	White	222623	2
230704	AA	3	111	FFF	0.26	0.15	female	1	White	230704	3
230717	AG	3	112	FFF	-0.31	-0.53	female	0	White	230717	1
232712	GG	3	110	FFF	0.52	0.15	male	0	Asian AI Black PI Mixed Hispanic	232712	2
241302	AG	4	118	FFF	1.79		female	3	White	241302	4
242917	GG	4	108	FFF	1.14	0.95	male	0	White	242917	1
251508	AG	5	121	FFF	-0.62		female	0	White	251508	1
253001	GG	5	109	FFF	0.43	0.28	female	2	White	253001	2
263107	AG	6	119	FFF	-0.94	-1.61	male	10+	White	263107	8
263216	AG	6	113	FFF	0.75	0.91	female	2	White	263216	3
272006	AA	7	112	FFF	-0.32	-0.58	male	6	White	272006	2
272009	AG	7	120	FFF	-0.62	-0.9	male	2	Asian AI Black PI Mixed Hispanic	272009	2
272021	AA	7	118	FFF	0.14	0.21	male	1	White	272021	2
272101	AA	7	119	FFF	0.37	0.25	female	0	Asian AI Black PI Mixed Hispanic	272101	2
272120	AA	7	113	FFF	0.7	0.99	male	1	Asian AI Black PI Mixed Hispanic	172127	3
272122	AG	7	118	FFF	-1.65	-1.84	male	1	White	272122	2
273302	AG	7	111	FFF	0.41	0.32	female	2	White	273302	3
273320	AG	7	120	FFF	-1.17	-1.08	male	5	White	273320	3
282328	AG	8	120	FFF	-1.08	-1.04	male	3	White	282328	5
310207	AG	1	114	FFF	-1.8	-1.96	female	1	White	210203	1
310210	AG	1	114	FFF	0.8	1.1	male	0	White	310210	3
310212	AG	1	120	FFF	-0.06	-0.35	male	10+	White	310212	4
310214	AA	1	110	FFF	1.52	1.74	female	2	White	310214	3
310218	AG	1	121	FFF	1.41	1.37	female	3	White	310218	4
313405	AG	1	111	FFF	-2.04	-1.89	female	1	White	313405	3
313408	AA	1	118	FFF	0.5	0.88	male	3	White	313408	1
313410	AA	1	111	FFF	1.51	1.76	male	3	White	313410	6
313411	AA	1	110	FFF	-0.61		male	0	Asian AI Black PI Mixed Hispanic	313411	1
313412	AG	1	124	FFF	2.13	2.12	female	3	White	313412	1
313421	AA	1	120	FFF	-0.58	-0.7	male	4	White	313421	3
320304	AG	2	112	FFF	0.57	0.29	female	1	White	222608	1
320319	AA	2	112	FFF	0.3	0.39	female	10+	White	320319	11
320503	AA	2	120	FFF	0.34	0.81	male	1	White	320503	3
320511	AG	2	118	FFF	0.11	-1.2	male	1	White	320511	2
320516	AG	2	111	FFF	0.09	0.03	male	2	White	320516	3
320607	AG	2	112	FFF	0.19	0.07	female	1	White	320607	1
320619	AA	2	117	FFF	0.93	1.43	female	2	Asian AI Black PI Mixed Hispanic	320619	2
320620	GG	2	111	FFF	0.03	0.62	female	10+	White	320620	1
322612	AA	2	115	FFF	-0.29	-0.47	male	2	White	322612	3
332707	AA	3	110	FFF	-2.2	-1.5	female	2	White	332707	2
341301	AA	4	115	FFF	-0.07	0.69	female	2	Asian AI Black PI Mixed Hispanic	341301	2
341412	AA	4	110	FFF	0.14	0.7	male	1	White	341412	2
342803	AG	4	111	FFF	0	1.19	female	2	Asian AI Black PI Mixed Hispanic	342803	2
351509	AG	5	119	FFF	1.69	2.01	male	1	White	351509	11
353014	AG	5	110	FFF	1	1.36	male	5	Asian AI Black PI Mixed Hispanic	353014	4
373617	GG	7	121	Control	-0.34	-0.19	male	4	White	373617	4
373624	AG	7	119	Control	-0.84	-0.52	female	3	White	373624	4
373706	AA	7	117	Control	0.07	-0.16	male	2	White	373706	3
373709	AG	7	113	Control	-1.25	-1.27	female	1	White	373709	2
373718	AG	7	114	Control	0.34	0.38	male	3	White	373718	4
373804	AA	7	110	Control	-0.11	-0.24	male	9	White	373804	3
373826	AG	7	118	Control	0.61	1.08	female	4	White	373826	5
382328	GG	8	122	FFF	0.26	-0.16	male	0	Asian AI Black PI Mixed Hispanic	382328	1
410201	AG	1	111	Control	-0.28	-0.4	male	3	White	410201	4
410204	AA	1	112	Control	2.35	2.39	male	2	Asian AI Black PI Mixed Hispanic	410204	5
410206	AA	1	109	Control	-1.49	-1.12	female	2	White	210206	2
410215	AA	1	104	Control	-0.79	-0.54	male	1	White	410215	2
410216	AA	1	110	Control	1.05	0.94	female	1	Asian AI Black PI Mixed Hispanic	410216	2
413409	AG	1	118	Control	0.03	-0.04	male	1	Asian AI Black PI Mixed Hispanic	413409	3
413413	AG	1	118	Control	-0.37	0.12	female	3	White	413413	4
420306	AA	2	111	Control	-2.14		female	1	White	420306	2
420312	AA	2	115	Control	0.28	0.33	male	0	White	420312	1
420313	AA	2	119	Control	-0.18	-0.27	female	1	White	420313	2
420315	AG	2	119	Control	1.68	1.69	male	2	Asian AI Black PI Mixed Hispanic	420315	5
420606	AA	2	111	Control	-1.52	-1.63	female	1	White	420606	2
420620	GG	2	122	Control	-1.96	-1.94	male	4	White	420620	4
420625	AA	2	116	Control	-0.5	-0.46	male	1	White	420625	2
422605	AG	2	121	Control	-0.76	-0.86	male	1	White	422605	3
422613	AA	2	122	Control	0.49	0.37	male	6	White	422613	3
422619	AA	2	115	Control	-0.95	-2.3	male	0	Asian AI Black PI Mixed Hispanic	422619	1
422620	AA	2	115	Control	-3.05	-3.06	female	3	Asian AI Black PI Mixed Hispanic	422620	3
422621	AA	2	120	Control	1.73	1.6	male	2	White	422621	2
430704	AA	3	110	Control	0.15		male	10+	White	430704	11
430709	AG	3	113	Control	-0.52	-1	female	2	White	430709	2
430711	AA	3	113	Control	-1.24	-1.11	female	2	White	430711	2
432713	AG	3	152	Control	-1.4	-1.58	male	0	White	432713	3
463509	GG	6	112	Control	2.46		male	1	White	463509	2
463517	AG	6	112	Control	0.66	0.54	male	10+	White	263216	6
473603	AA	7	120	Control	-2.26	-2.39	male	1	Asian AI Black PI Mixed Hispanic	473603	3
473604	AA	7	113	Control	-1.21	-0.87	female	1	White	172108	3
473617	AA	7	121	Control	-0.51	-0.52	male	10+	Asian AI Black PI Mixed Hispanic	172127	6
473622	AA	7	113	Control	-1.27	-1.57	male	3	White	473622	5
473710	AG	7	117	Control	-2.08	-2.52	male	4	White	172122	6
473813	GG	7	119	Control	0.96		female	0	White	473813	1
473825	AG	7	120	Control	0.43	-0.09	female	1	White	473825	8
474005	AG	7	113	Control	0.97	0.98	male	1	White	474005	3
474014	AG	7	111	Control	-0.36	-0.18	female	0	White	474014	1
474024	AA	7	112	Control	-1.31	-1.82	female	1	White	474024	3
482305	AG	8	117	Control	0.24		female	5	White	482305	6
482308	AA	8	110	Control	0.41	0.58	male	2	White	482308	3
